# Supplementary material for: NF-κB-Related Metabolic Gene Signature Predicts the Prognosis and Immunotherapy Response in Gastric Cancer
Source: Biomed Res Int. 2022 Jan 4;2022:5092505. doi: 10.1155/2022/5092505 (PMC8753254; doi:10.1155/2022/5092505)
Supplement: Supplementary 1 — Supplemental file 1: R codes. [file 5092505.f1.txt]

#Identification of DEGs
library(limma)
rt<-read.table("TCGA.txt",header=T,sep="\t",row.names="genesymbol")
#differential
class<-c(rep("normal",32),rep("tumor",324))
design<-model.matrix(~factor(class))
colnames(design)<-c("normal","tumor")
fit<-lmFit(rt,design)
fit2<-eBayes(fit)
allDiff=topTable(fit2,adjust='fdr',coef=2,number=200000)
write.table(allDiff,file="limmaTab.xls",sep="\t",quote=F)
library(limma)
eset<-read.table("TCGA.txt",header=T,sep="\t",row.names="genesymbol")
condition=factor(c(rep("N",32),rep("T",324)))
design<-model.matrix(~.1+condition)
colnames(design)<-c("Normal","Tumor")
contranst.matrix<-makeContrasts(contrasts="Tumor-Normal",levels=design)
fit<-lmFit(eset,design)
fit1<-contrasts.fit(fit,contranst.matrix)
fit2<-eBayes(fit1)
dif<-topTable(fit2,coef="Tumor-Normal",n=nrow(fit2),adjust='fdr')
genesymbol<-rownames(dif)
dif<-cbind(genesymbol,dif)
write.table(dif,file="gastric.cancer.gene.foldchange.txt",sep="\t",quote=F,row.names=F)
#write table
diffLab<-allDiff[with(allDiff, ((logFC>1 |logFC<(-1)) & adj.P.Val<0.05)),]
write.table(diffLab,file="diffEXp.xls",sep="\t",quote=F)

#GO and KEGG analysis
library(clusterProfiler)
library(ggnewscale)
data<-read.table("genelist.txt",header = T,sep = "\t")
x<-c(data$gene)
eg <- bitr(x, fromType="SYMBOL", toType=c("ENTREZID","ENSEMBL"), OrgDb="org.Hs.eg.db")
genelist<-eg$ENTREZID
go <- enrichGO(genelist, OrgDb = org.Hs.eg.db, ont='MF',pAdjustMethod = 'BH',pvalueCutoff = 0.05, 
               qvalueCutoff = 0.2,keyType = 'ENTREZID',readable = T)
write.table(go,file="GO_results.txt",sep='\t',quote=F,row.names=T)
kegg <- enrichKEGG(genelist, organism = 'hsa', keyType = 'kegg', pvalueCutoff = 0.05,pAdjustMethod = 'BH', 
                   minGSSize = 10,maxGSSize = 500,qvalueCutoff = 0.2,use_internal_data = FALSE)
write.table(kegg,file="kegg_results.txt",sep='\t',quote=F,row.names=T)

#LASSO
library("glmnet")
data <- read.table("input.txt", sep="\t",header=T)
data <- as.matrix(data)
y <- data[,1]
x <- data[,2:ncol(data)]
lasso<-glmnet(x,y,alpha = 1, family="binomial")
print(lasso)
lasso1<-cv.glmnet(x,y,alpha = 1, family="binomial")
plot(lasso1)
plot(lasso,xvar="lambda",label="TRUE")
lasso.coef<-coef(lasso,s=  "best fit value")
lasso.coef

#RFE
# ensure the results are repeatable
set.seed(7)
# load the library
library(mlbench)
library(caret)
# load the data
data <- read.table("input.txt", sep="\t",header=T)
# define the control using a random forest selection function
control <- rfeControl(functions=rfFuncs, method="cv", number=10)
# run the RFE algorithm
results <- rfe(data[,2:180], data[,1], sizes=c(1:179), rfeControl=control)
# summarize the results
print(results)
# list the chosen features
predictors(results)
# plot the results
plot(results, type=c("g", "o"))

#Consensus Clustering
library(ConsensusClusterPlus)
data<-read.table(file = "consensus.txt",header=T,sep = "\t",stringsAsFactors = F,row.names = 1)
data2<-data[apply(data, 1, function(x){sum(is.na(x))<ncol(data)/2}),]
data2<-as.matrix(data2)
res<-ConsensusClusterPlus(data2,
                          maxK = 10,
                          reps = 1000,
                          pItem = 0.8,
                          pFeature = 1,
                          clusterAlg = "pam",
                          corUse = "complete.obs",
                          seed = 123456,
                          plot = "png",
                          writeTable = T)

#GSVA
exp<-read.table("TCGA.txt",header = T,sep = "\t",row.names = 1)
keggSet <- getGmt("c2.cp.kegg.v7.4.symbols.gmt")
keggEs <- gsva(expr=as.matrix(exp), gset.idx.list=keggSet, kcdf="Poisson", parallel.sz=4)
write.table(keggEs,file = "GSVAKEGG.txt",quote = T,sep = "\t",row.names = T)
#limma package was used to identify differential pathways

#Survival
library("survival")
library("survminer")
aa<-read.table("riskscore.txt",header=T,sep="\t",row.name=1)
fit <- survfit(Surv(time, status) ~ group, data = aa)
print(fit)
res.sum <- surv_summary(fit)
head(res.sum)
ggsurvplot(fit,
           pval = TRUE, conf.int = TRUE,
           risk.table = TRUE, # Add risk table
           risk.table.col = "strata", # Change risk table color by groups
           linetype = "strata", # Change line type by groups
           surv.median.line = "hv", # Specify median survival
           ggtheme = theme_bw(), # Change ggplot2 theme
           palette = c("#F0027F","#386CB0") #color could be changed
)

#PCA
data=read.table("TCGA_STAD.txt",header=T,sep="\t",row.names=1)
data=t(as.matrix(data))  
data.class<-rownames(data)
data.pca<-prcomp(data,scale.=TRUE)
write.table(data.pca$rotation,file="PC.xls",quote=F,sep="\t")  
write.table(predict(data.pca),file="newTab.xls",quote=F,sep="\t") 
pca.sum=summary(data.pca)
write.table(pca.sum$importance,file="importance.xls",quote=F,sep="\t") 
pdf(file="pcaBarplot.pdf",width=15)
barplot(pca.sum$importance[2,]*100,xlab="PC",ylab="percent",col="skyblue")
dev.off()
pdf(file="pcaPlot.pdf",width=15)  
plot(pca.sum$importance[2,]*100,type="o",col="red",xlab="PC",ylab="percent")
dev.off()
#pca 2d plot
library("ggplot2")
group=c(rep("cluster1",166),rep("cluster2",158))
pcaPredict=predict(data.pca)
PCA=data.frame(PCA1=pcaPredict[,1],PCA2=pcaPredict[,2],group=group)
PCA.mean=aggregate(PCA[,1:2],list(group=PCA$group),mean)

#Immune estimate
#ssGSEA
library(genefilter)
library(GSVA)
library(Biobase)
library(stringr)
data<-read.table("GTCGA.txt",header = T,sep = "\t",row.names = 1)
gene_set<-read.table("mmc3.txt",header = T,sep = "\t")
gene_set<-gene_set[,1:2]
list<- split(as.matrix(gene_set)[,1], gene_set[,2])
gsva_matrix<- gsva(as.matrix(data), list,method='ssgsea',kcdf='Gaussian',abs.ranking=TRUE)
write.table(gsva_matrix,file="TCGA_ssGSEA.txt",sep='\t',quote=F,row.names=T)
#Estimate
library(estimate)
data<-read.table("TCGA.txt",header=T,sep="\t",row.names = 1)
filterCommonGenes(input.f = "TCGA.txt",output.f = "TCGAmRNAExp.gct",id="GeneSymbol")
estimateScore("TCGAmRNAExp.gct","ACC_purity1.gct")
score<-read.table("ACC_purity1.gct",skip = 2,header = T)
write.table(score,file="estimate.txt",sep='\t',quote=F,row.names=F)
#CIBERSORT
source('Cibersort.R')
result1 <- CIBERSORT('LM22.txt','TCGA.txt', perm = 1000, QN = T)
#MCPcounter
library(curl)
library(MCPcounter)
library(org.Hs.eg.db)
exprMatrix<-read.table("TCGA.txt",header = T,sep = "\t",row.names = 1)
probesets=read.table(curl("http://raw.githubusercontent.com/ebecht/MCPcounter/master/Signatures/probesets.txt"),sep="\t",stringsAsFactors=FALSE,colClasses="character")
genes=read.table(curl("http://raw.githubusercontent.com/ebecht/MCPcounter/master/Signatures/genes.txt"),sep="\t",stringsAsFactors=FALSE,header=TRUE,colClasses="character",check.names=FALSE)
estimate<- MCPcounter.estimate(exprMatrix,featuresType=c("HUGO_symbols")[1],
                               probesets=probesets,
                               genes=genes
)
write.table(estimate,file="TCGA_MCPcount.txt",sep='\t',quote=F,row.names=T)

#DCA
library(rms)
library(readr)
library(rmda)
data<-read.table("SUR.txt",header = T,sep = "\t",row.name=1)
formular1<-as.formula(status~sex)
formular2<-as.formula(status~age)
formular3<-as.formula(status~stage)
formular4<-as.formula(status~pathology)
formular5<-as.formula(status~riskscore)
model1<-decision_curve(formular1,data=data,
                       family = binomial(link = "logit"),
                       thresholds = seq(0,1,by=0.01),
                       confidence.intervals = 0.95,study.design = "case-control",
                       population.prevalence = 0.3)
model2<-decision_curve(formular2,data=data,
                       family = binomial(link = "logit"),
                       thresholds = seq(0,1,by=0.01),
                       confidence.intervals = 0.95,study.design = "case-control",
                       population.prevalence = 0.3)
model3<-decision_curve(formular3,data=data,
                       family = binomial(link = "logit"),
                       thresholds = seq(0,1,by=0.01),
                       confidence.intervals = 0.95,study.design = "case-control",
                       population.prevalence = 0.3)
model4<-decision_curve(formular4,data=data,
                       family = binomial(link = "logit"),
                       thresholds = seq(0,1,by=0.01),
                       confidence.intervals = 0.95,study.design = "case-control",
                       population.prevalence = 0.3)
model5<-decision_curve(formular5,data=data,
                       family = binomial(link = "logit"),
                       thresholds = seq(0,1,by=0.01),
                       confidence.intervals = 0.95,study.design = "case-control",
                       population.prevalence = 0.3)
plot_decision_curve(model1,curve.names = c("model1"),
                    xlim = c(0,0.8),cost.benefit.axis = FALSE,col = c("red"),
                    confidence.intervals = FALSE,standardize = FALSE)
plot_decision_curve(model2,curve.names = c("model2"),
                    xlim = c(0,0.8),cost.benefit.axis = FALSE,col = c("green"),
                    confidence.intervals = FALSE,standardize = FALSE)
plot_decision_curve(model3,curve.names = c("model3"),
                    xlim = c(0,0.8),cost.benefit.axis = FALSE,col = c("yellow"),
                    confidence.intervals = FALSE,standardize = FALSE)
plot_decision_curve(model4,curve.names = c("model4"),
                    xlim = c(0,0.8),cost.benefit.axis = FALSE,col = c("orange"),
                    confidence.intervals = FALSE,standardize = FALSE)
plot_decision_curve(model5,curve.names = c("model5"),
                    xlim = c(0,0.8),cost.benefit.axis = FALSE,col = c("blue"),
                    confidence.intervals = FALSE,standardize = FALSE)
model_all<-list(model1,model2,model3,model4,model5)
plot_decision_curve(model_all,curve.names = c("model1","model2","model3","model4","model5"),
                    xlim = c(0,0.8),cost.benefit.axis = FALSE,col = c("red","green","yellow","orange","blue"),
                    confidence.intervals = FALSE,standardize = FALSE)
plot_clinical_impact(model1,population.size = 1000,
                     cost.benefit.axis = T,n.cost.benefits = 8,
                     col = c("red","blue"),confidence.intervals = F)

#Nanogram
library(openxlsx)
library(survival)
library(lattice)
library(Formula)
library(ggplot2)
library(Hmisc)
library(rms)
aa<-read.table("TCGA_nono.txt",header=T,sep="\t", row.names=1)
dd=datadist(aa)
options(datadist="dd")
f2 <- psm(Surv(time,status) ~ stage+RS,data = aa, dist='lognormal') 
med <- Quantile(f2)
surv <- Survival(f2)
nom <- nomogram(f2, fun=list(function(x) surv(365, x),
                             function(x) surv(1095, x),
                             function(x) surv(1825, x),
                             function(x) med(lp=x)),
                funlabel=c("1-year Survival Probability","3-year Survival Probability","5-year Survival Probability","Median Survival Time"))
plot(nom, xfrac=.2)

nom <- nomogram(f2, fun=list(function(x) surv(365, x),
                             function(x) surv(1095, x),
                             function(x) surv(1825, x)),
                funlabel=c("1-year Survival Probability","3-year Survival Probability","5-year Survival Probability"))
plot(nom)

f1<-cph(formula = Surv(time,status) ~  stage + RS,data=aa,x=T,y=T,surv = T,na.action=na.delete,time.inc = 365) 

cal1<-calibrate(f1, cmethod="KM", method="boot",u=365,m=50,B=1000) 

pdf("calibration_1y.pdf",width = 8,height = 8)
plot(cal1,
     lwd = 2,
     lty = 1,
     errbar.col = c("#2166AC"),
     xlim = c(0,1),ylim= c(0,1),
     xlab = "Nomogram-prediced OS (%)",ylab = "Observed OS (%)",
     cex.lab=1.2, cex.axis=1, cex.main=1.2, cex.sub=0.6) 
lines(cal1[,c('mean.predicted',"KM")], 
      type = 'b', 
      lwd = 2, 
      pch = 16,
      col = c("#2166AC")) 
mtext("")
box(lwd = 1)
abline(0,1,lty = 3,
       lwd = 2,
       col = c("#224444")
) 
dev.off()

f3<-cph(formula = Surv(time,status) ~  stage + risk,data=aa,x=T,y=T,surv = T,na.action=na.delete,time.inc = 1095) 

cal3<-calibrate(f3, cmethod="KM", method="boot",u=1095,m=50,B=1000) 

pdf("calibration_3y.pdf",width = 8,height = 8)
plot(cal3,
     lwd = 2,
     lty = 1,
     errbar.col = c("#2166AC"),
     xlim = c(0,1),ylim= c(0,1),
     xlab = "Nomogram-prediced OS (%)",ylab = "Observed OS (%)",
     cex.lab=1.2, cex.axis=1, cex.main=1.2, cex.sub=0.6) 
lines(cal5[,c('mean.predicted',"KM")], 
      type = 'b', 
      lwd = 2, 
      pch = 16, 
      col = c("#2166AC")) 
mtext("")
box(lwd = 1) 
abline(0,1,lty = 3,
       lwd = 2, 
       col = c("#224444")
) 
dev.off()

f5<-cph(formula = Surv(time,status) ~  stage + risk,data=aa,x=T,y=T,surv = T,na.action=na.delete,time.inc = 1825) 
cal5<-calibrate(f5, cmethod="KM", method="boot",u=1825,m=50,B=1000) 
pdf("calibration_5y.pdf",width = 8,height = 8)
plot(cal3,
     lwd = 2,
     lty = 1,
     errbar.col = c("#2166AC"),
     xlim = c(0,1),ylim= c(0,1),
     xlab = "Nomogram-prediced OS (%)",ylab = "Observed OS (%)",
     cex.lab=1.2, cex.axis=1, cex.main=1.2, cex.sub=0.6)
lines(cal5[,c('mean.predicted',"KM")], 
      type = 'b',
      lwd = 2,
      pch = 16,
      col = c("#2166AC"))
mtext("")
box(lwd = 1) 
abline(0,1,lty = 3,
       lwd = 2, 
       col = c("#224444")
) 
dev.off()

pdf("calibration_compare.pdf",width = 8,height = 8)
plot(cal1,lwd = 2,lty = 0,errbar.col = c("#2166AC"),
     bty = "l",
     xlim = c(0,1),ylim= c(0,1),
     xlab = "Nomogram-prediced OS (%)",ylab = "Observed OS (%)",
     col = c("#2166AC"),
     cex.lab=1.2,cex.axis=1, cex.main=1.2, cex.sub=0.6)
lines(cal1[,c('mean.predicted',"KM")],
      type = 'b', lwd = 1, col = c("#2166AC"), pch = 16)
mtext("")

plot(cal3,lwd = 2,lty = 0,errbar.col = c("#B2182B"),
     xlim = c(0,1),ylim= c(0,1),col = c("#B2182B"),add = T)
lines(cal3[,c('mean.predicted',"KM")],
      type = 'b', lwd = 1, col = c("#B2182B"), pch = 16)

plot(cal5,lwd = 2,lty = 0,errbar.col = c("#01814A"),
     xlim = c(0,1),ylim= c(0,1),col = c("#01814A"),add = T)
lines(cal5[,c('mean.predicted',"KM")],
      type = 'b', lwd = 1, col = c("#01814A"), pch = 16)


abline(0,1, lwd = 2, lty = 3, col = c("#224444"))

legend("topleft", 
       legend = c("1-year","3-year","5-year"),
       col =c("#2166AC","#B2182B","#01814A"),
       lwd = 2,
       cex = 1.2,
       bty = "n")
dev.off()
